# Supplementary material for: Meta-analysis of nasopharyngeal carcinoma microarray data explores mechanism of EBV-regulated neoplastic transformation
Source: BMC Genomics. 2008 Jul 7;9:322. doi: 10.1186/1471-2164-9-322 (PMC2491640; doi:10.1186/1471-2164-9-322)
Supplement: Additional file 1 — 34 lymph node-selective genes. This file shows the gene IDs, gene names and gene symbols of 34 lymph node-selective genes. [file 1471-2164-9-322-S1.xls]

## Sheet: lymph node
InputID	Gene Name	GENE_SYMBOL	Species
204057_AT	INTERFERON REGULATORY FACTOR 8	IRF8	9606:HOMO SAPIENS
204118_AT	CD48 ANTIGEN (B-CELL MEMBRANE PROTEIN)	CD48	9606:HOMO SAPIENS
205242_AT	CHEMOKINE (C-X-C MOTIF) LIGAND 13 (B-CELL CHEMOATTRACTANT)	CXCL13	9606:HOMO SAPIENS
205544_S_AT	COMPLEMENT COMPONENT (3D/EPSTEIN BARR VIRUS) RECEPTOR 2	CR2	9606:HOMO SAPIENS
205671_S_AT	MAJOR HISTOCOMPATIBILITY COMPLEX, CLASS II, DO BETA	HLA-DOB	9606:HOMO SAPIENS
206150_AT	TUMOR NECROSIS FACTOR RECEPTOR SUPERFAMILY, MEMBER 7	TNFRSF7	9606:HOMO SAPIENS
206210_S_AT	CHOLESTERYL ESTER TRANSFER PROTEIN, PLASMA	CETP	9606:HOMO SAPIENS
206255_AT	B LYMPHOID TYROSINE KINASE	BLK	9606:HOMO SAPIENS
206337_AT	CHEMOKINE (C-C MOTIF) RECEPTOR 7	CCR7	9606:HOMO SAPIENS
206398_S_AT	CD19 ANTIGEN	CD19	9606:HOMO SAPIENS
206759_AT	FC FRAGMENT OF IGE, LOW AFFINITY II, RECEPTOR FOR (CD23A)	FCER2	9606:HOMO SAPIENS
207651_AT	G PROTEIN-COUPLED RECEPTOR 171	GPR171	9606:HOMO SAPIENS
207777_S_AT	SP140 NUCLEAR BODY PROTEIN	SP140	9606:HOMO SAPIENS
212827_AT	IMMUNOGLOBULIN HEAVY LOCUS	IGHM	9606:HOMO SAPIENS
212827_AT	IMMUNOGLOBULIN HEAVY LOCUS	IGH@	9606:HOMO SAPIENS
214339_S_AT	MITOGEN-ACTIVATED PROTEIN KINASE KINASE KINASE KINASE 1	MAP4K1	9606:HOMO SAPIENS
215925_S_AT	CD72 ANTIGEN	CD72	9606:HOMO SAPIENS
219667_S_AT	B-CELL SCAFFOLD PROTEIN WITH ANKYRIN REPEATS 1	BANK1	9606:HOMO SAPIENS
220114_S_AT	STABILIN 2	STAB2	9606:HOMO SAPIENS
221239_S_AT	FC RECEPTOR-LIKE 2	FCRL2	9606:HOMO SAPIENS
221601_S_AT	FAS APOPTOTIC INHIBITORY MOLECULE 3	FAIM3	9606:HOMO SAPIENS
224406_S_AT	FC RECEPTOR-LIKE 5	FCRL5	9606:HOMO SAPIENS
227677_AT	JANUS KINASE 3 (A PROTEIN TYROSINE KINASE, LEUKOCYTE)	JAK3	9606:HOMO SAPIENS
228518_AT	IMMUNOGLOBULIN HEAVY CONSTANT GAMMA 1 (G1M MARKER)	IGHG1	9606:HOMO SAPIENS
228518_AT	IMMUNOGLOBULIN HEAVY LOCUS	IGHM	9606:HOMO SAPIENS
228518_AT	IMMUNOGLOBULIN HEAVY LOCUS	IGH@	9606:HOMO SAPIENS
228592_AT	MEMBRANE-SPANNING 4-DOMAINS, SUBFAMILY A, MEMBER 1	MS4A1	9606:HOMO SAPIENS
229390_AT	HYPOTHETICAL PROTEIN LOC441168	RP1-93H18.5	9606:HOMO SAPIENS
230245_S_AT	HYPOTHETICAL PROTEIN LOC283663	LOC283663	9606:HOMO SAPIENS
230877_AT	IMMUNOGLOBULIN HEAVY CONSTANT DELTA	IGHD	9606:HOMO SAPIENS
230983_AT	B-CELL NOVEL PROTEIN 1	BCNP1	9606:HOMO SAPIENS
235372_AT	FC RECEPTOR-LIKE AND MUCIN-LIKE 1	FCRLM1	9606:HOMO SAPIENS
235982_AT	FC RECEPTOR-LIKE 1	FCRL1	9606:HOMO SAPIENS
243798_AT	BURKITT LYMPHOMA RECEPTOR 1, GTP BINDING PROTEIN (CHEMOKINE (C-X-C MOTIF) RECEPTOR 5)	BLR1	9606:HOMO SAPIENS
